# Supplementary material for: Quercetin Nanocrystal Gel: A Novel Topical Therapeutic Strategy for Androgenetic Alopecia
Source: Pharmaceutics. 2025 Sep 12;17(9):1188. doi: 10.3390/pharmaceutics17091188 (PMC12473781; doi:10.3390/pharmaceutics17091188)
Supplement: Supplementary file 1 [file pharmaceutics-17-01188-s001.zip]

Archive with 1 entries (1 files):
- pharmaceutics-3830244-supplementary.pdf
